# Supplementary material for: Animal abuse by falsification–Recognition amongst the veterinary profession in The Netherlands
Source: PLoS One. 2026 Apr 8;21(4):e0345067. doi: 10.1371/journal.pone.0345067 (PMC13061241; doi:10.1371/journal.pone.0345067)
Supplement: S1 Data — (XLSX) [file pone.0345067.s006.xlsx]

## Sheet: Sheet1
ResponseId	Q5	Q6	Q7	Q28	Q27_1	Q27_2	Q27_3	Q27_4	Q27_5	Q27_8	Q10	Q25	Q26_1	Q26_2	Q26_3	Q26_4	Q26_5	Q26_8	Q13	Q15_1	Q15_2	Q15_3	Q15_4	Q15_5	Q15_6	Q15_7	Q15_8	Q15_9	Q16_1	Q16_2	Q16_3	Q16_4	Q16_5	Q16_6	Q16_7	Q16_8	Q16_9	Q16_10	Q16_11	Q16_12	Q16_13	Q16_14	Q16_15	Q16_16	Q16_17	Q26_1	Q26_2	Q26_3	Q26_4
R_2Ry1rcTe9qyjm9G	Yes	No	Yes, possibly	0	Not appl						No	3		Dog	Cat				No			1	1	1		1	1	1	Somewhat likely	Very likely	Somewhat likely	Very likely	Very likely	Very likely	Neutral	Very unlikely	Very unlikely	Very unlikely	Somewhat likely	Very likely	Neutral	Somewhat likely	Very likely	Very likely	Very likely	Very likely	Very likely	Very likely	Very likely
R_2z8zmkWX4fKXV2M	Yes	Yes	Don't know	0	Not appl						Don't know	1		Dog					No	1	1		1						Somewhat likely	Very likely	Somewhat likely	Somewhat likely	Somewhat likely	Very likely	Very likely	Somewhat likely	Somewhat unlikely	Somewhat unlikely	Somewhat unlikely	Somewhat likely	Somewhat unlikely	Somewhat unlikely	Somewhat likely	Somewhat likely	Somewhat likely	Somewhat unlikely	Somewhat likely	Somewhat likely	Somewhat likely
R_8bERzL7mzD7yyMF	Yes	Yes	Yes, possibly	0	Not appl						No	1		Dog	Cat				No	1	1	1	1						Very likely	Somewhat likely	Somewhat likely	Very likely	Very likely	Very likely	Very likely	Very likely	Somewhat likely	Neutral	Neutral	Neutral	Somewhat likely	Somewhat likely	Very likely	Very likely	Somewhat likely	Neutral	Neutral	Somewhat likely	Very likely
R_8bZAlC6hsdM9aqz	Yes	Yes	Don't know	0	Not appl						No	0	Not appl						No				1						Very likely	Very likely	Somewhat likely	Somewhat likely	Somewhat likely	Somewhat likely	Somewhat likely	Somewhat likely	Somewhat unlikely	Somewhat unlikely	Somewhat unlikely	Somewhat likely	Somewhat unlikely	Neutral	Somewhat likely	Somewhat likely	Somewhat likely	Neutral	Somewhat likely	Somewhat unlikely	Very unlikely
R_2eJHbn4p6zi8uP7	Yes	Yes	Yes, possibly	0		Dog					No	2		Dog					No	1	1	1	1	1	1	1	1	1	Somewhat likely	Somewhat likely	Somewhat likely	Somewhat likely	Somewhat likely	Somewhat likely	Neutral	Somewhat likely	Somewhat likely	Somewhat likely	Somewhat likely	Somewhat likely	Somewhat likely	Very likely	Very likely	Very likely	Very likely	Neutral	Somewhat likely	Somewhat likely	Somewhat likely
R_8WxwJ1pppvqoguc	Yes	Yes	Yes, possibly	1		Dog	Cat				No	2		Dog	Cat				No	1	1								Somewhat likely	Very likely	Somewhat likely	Very likely	Somewhat likely	Very likely	Somewhat likely	Somewhat likely	Somewhat unlikely	Somewhat unlikely	Neutral	Somewhat likely	Neutral	Neutral	Somewhat likely	Somewhat likely	Very likely	Neutral	Somewhat unlikely	Neutral	Somewhat likely
R_2bW7fwzP38K0d2S	Yes	Yes	Don't know	0	Not appl						Ooit zelf vastgesteld en ooit vastgesteld in overleg of samenwerking met andere professie(s) of instantie(s), nl. voor deze diersoort(en):	0	Not appl						Yes with network partner such as police							1			Neutral	Neutral	Somewhat unlikely	Somewhat likely	Neutral	Somewhat likely	Somewhat likely	Somewhat likely	Somewhat unlikely	Somewhat unlikely	Neutral	Somewhat likely	Neutral	Neutral	Neutral	Somewhat likely	Somewhat likely	Neutral	Somewhat likely	Neutral	Somewhat likely
R_8BpikMc7s0jZLFv	Yes	Yes	Yes, possibly	0	Not appl						No	1		Dog					No	1		1			1				Very likely	Somewhat likely	Neutral	Somewhat likely	Somewhat likely	Very likely	Somewhat likely	Somewhat likely	Very unlikely	Very unlikely	Somewhat unlikely	Somewhat likely	Somewhat unlikely	Somewhat unlikely	Very unlikely	Somewhat unlikely	Neutral	Somewhat unlikely	Neutral	Somewhat likely	Somewhat likely
R_2FLdBX9I5iodh19	Yes	Yes	Yes, possibly	0	Not appl						No	0	Not appl						No	1	1			1	1				Somewhat likely	Somewhat likely	Very likely	Somewhat likely	Neutral	Neutral	Neutral	Neutral	Neutral	Neutral	Very likely	Somewhat likely	Somewhat likely	Somewhat likely	Very likely	Very likely	Very likely	Neutral	Somewhat likely	Neutral	Somewhat likely
R_8Ytr24HhXEppSrD	No	Don't know	Yes, possibly	0							No	0		Dog					No			1							Somewhat unlikely	Neutral	Neutral	Neutral	Neutral	Somewhat likely	Somewhat likely	Somewhat unlikely	Very unlikely	Very unlikely	Neutral	Somewhat likely	Somewhat unlikely	Somewhat unlikely	Neutral	Somewhat unlikely	Somewhat likely	Neutral	Somewhat unlikely	Somewhat unlikely	Neutral
R_2FZ94TNVNXRp3vr	Yes	Yes	Yes, possibly	0	Not appl						No	1		Dog	Cat				No	1	1		1	1	1		1		Very likely	Very likely	Very likely	Somewhat likely	Very likely	Somewhat likely	Somewhat unlikely	Somewhat likely	Very unlikely	Very unlikely	Somewhat unlikely	Somewhat likely	Somewhat unlikely	Very unlikely	Somewhat likely	Very unlikely	Neutral	Somewhat unlikely	Somewhat unlikely	Somewhat unlikely	Very likely
R_2FJtM7eyL3zV7r3	Yes	Yes	Yes, possibly	0	Not appl						No	2		Dog					No	1		1	1						Somewhat likely	Somewhat likely	Very likely	Very likely	Very likely	Very likely	Somewhat likely	Very likely	Somewhat likely	Neutral	Somewhat likely	Somewhat likely	Very likely	Somewhat likely	Very likely	Very likely	Somewhat likely	Somewhat likely	Very likely	Somewhat likely	Very likely
R_2sXaihcstthNsZP	Yes	Yes	Yes, possibly	0	Not appl						Ooit vastgesteld in overleg of samenwerking met andere professie(s) of instantie(s), nl. voor deze diersoort(en):	2		Dog	Cat				No	1			1						Somewhat likely	Somewhat likely	Somewhat likely	Very likely	Very likely	Very likely	Very likely	Very likely	Somewhat unlikely	Somewhat unlikely	Somewhat likely	Somewhat likely	Somewhat likely	Somewhat likely	Very likely	Somewhat likely	Neutral	Neutral	Somewhat likely	Neutral	Somewhat likely
R_20Uof7dYxindta5	Yes	No	Don't know	0	Not appl						No	0	Not appl						No	1			1		1				Neutral	Neutral	Neutral	Neutral	Neutral	Somewhat likely	Somewhat unlikely	Very unlikely	Very unlikely	Very unlikely	Somewhat unlikely	Neutral	Somewhat unlikely	Somewhat unlikely	Somewhat unlikely	Somewhat unlikely	Neutral	Very unlikely	Neutral	Neutral	Very unlikely
R_2ve757I1J5tKYtB	Yes	Yes	No, certainly not	0							No	0	Not appl						No										Neutral	Somewhat likely	Neutral	Neutral	Neutral	Somewhat likely	Somewhat likely	Somewhat likely	Somewhat unlikely	Somewhat unlikely	Neutral	Somewhat likely	Neutral	Neutral	Somewhat likely	Neutral	Somewhat likely	Somewhat likely	Neutral	Somewhat likely	Neutral
R_2kGFYrkLppY3V8I	Yes	Yes	Yes, possibly	0	Not appl						Don't know	8		Dog	Cat				No	1	1	1	1	1	1	1	1	1	Somewhat unlikely	Somewhat likely	Somewhat likely	Somewhat likely	Very likely	Very likely	Very likely	Somewhat likely	Neutral	Somewhat unlikely	Neutral	Neutral	Somewhat unlikely	Somewhat likely	Somewhat likely	Somewhat likely	Somewhat likely	Somewhat unlikely	Neutral	Neutral	Somewhat likely
R_8vt9YesVaFgf5KZb	Don't know	No	Don't know	0	Not appl						Don't know	0	Not appl						No				1						Very unlikely	Very unlikely	Very unlikely	Very unlikely	Very unlikely	Very unlikely	Somewhat unlikely	Very unlikely	Very unlikely	Very unlikely	Very unlikely	Neutral	Very unlikely	Very unlikely	Neutral	Somewhat unlikely	Neutral	Very unlikely	Very unlikely	Very unlikely	Neutral
R_2aPmOcuJE3jxiaP	Yes	Yes	Yes, with certainty	1		Dog					Ooit zelf vastgesteld, nl. voor deze diersoort(en):	1		Dog	Cat				No	1			1	1					Very likely	Very likely	Somewhat likely	Very likely	Somewhat likely	Somewhat likely	Neutral	Somewhat likely	Neutral	Somewhat likely	Neutral	Neutral	Somewhat likely	Very likely	Very likely	Somewhat likely	Somewhat likely	Neutral	Somewhat likely	Neutral	Somewhat likely
R_2O6u33Dh3AnKEX9	Don't know	Yes	No, certainly not	0					Rabbit		No	0	Not appl						No					1					Neutral	Neutral	Somewhat likely	Somewhat likely	Very likely	Somewhat likely	Very likely	Neutral	Very unlikely	Very unlikely	Somewhat unlikely	Neutral	Very likely	Neutral	Somewhat likely	Neutral	Very likely	Neutral	Neutral	Neutral	Neutral
R_2aXnRidV7r072mY	Yes	Yes	Don't know	0	Not appl						No	0	Not appl						No	1			1		1				Somewhat likely	Very likely	Somewhat likely	Very likely	Neutral	Neutral	Somewhat likely	Neutral	Somewhat unlikely	Somewhat unlikely	Neutral	Somewhat likely	Somewhat unlikely	Neutral	Neutral	Somewhat unlikely	Somewhat likely	Somewhat unlikely	Neutral	Neutral	Somewhat likely
R_2i7YHTigUbX9C6I	Yes	Yes	Yes, possibly	1			Cat				Ooit vastgesteld in overleg of samenwerking met andere professie(s) of instantie(s), nl. voor deze diersoort(en):	1		Dog					No	1					1	1			Neutral	Somewhat likely	Somewhat likely	Somewhat likely	Somewhat likely	Very likely	Very unlikely	Neutral	Neutral	Neutral	Somewhat likely	Somewhat likely	Neutral	Neutral	Somewhat likely	Somewhat likely	Neutral	Somewhat likely	Somewhat likely	Neutral	Neutral
R_21jccGJSgh8DNj4	Yes	Yes	Yes, possibly	0		Dog	Cat				No	2		Dog	Cat				No	1	1			1					Neutral	Somewhat likely	Very likely	Somewhat likely	Very likely	Very likely	Very likely	Somewhat likely	Somewhat unlikely	Somewhat unlikely	Somewhat likely	Very likely	Somewhat likely	Somewhat likely	Very likely	Very likely	Very likely	Somewhat likely	Neutral	Very likely	Very likely
R_84ne2dkT8zLSxYB	Yes	No	Don't know	0	Not appl						No	2		Dog	Cat				No			1	1	1	1				Somewhat likely	Very likely	Very likely	Very likely	Somewhat likely	Somewhat likely	Very likely	Very likely	Neutral	Somewhat unlikely	Somewhat likely	Somewhat likely	Somewhat unlikely	Somewhat unlikely	Somewhat likely	Somewhat likely	Very likely	Somewhat likely	Somewhat unlikely	Somewhat likely	Somewhat likely
R_8n8gmuZGeFBmsNI	Yes	Yes	Don't know	2			Cat	Rodent			Yes, zie hierboven - ik kom het op Yesarlijkse basis tegen.	0	Not appl																Somewhat likely	Very likely	Very unlikely	Very unlikely	Very unlikely	Very unlikely	Very unlikely	Very unlikely	Very unlikely	Very unlikely	Very unlikely	Very unlikely	Very unlikely	Very unlikely	Very unlikely	Very unlikely	Very unlikely	Very likely	Very likely	Very likely	Very likely
R_8WWyf53vOJlhOYp	Yes	Yes	Yes, possibly	1		Dog					No	4		Dog					No			1	1	1					Neutral	Neutral	Somewhat likely	Very likely	Somewhat likely	Somewhat likely	Very likely	Very likely	Somewhat unlikely	Somewhat unlikely	Somewhat likely	Somewhat likely	Somewhat unlikely	Very likely	Very likely	Very likely	Very likely	Neutral	Very likely	Somewhat likely	Somewhat likely
R_8GCZGSvucnSwDFc	Yes	Yes	Yes, possibly	0	Not appl						No	3		Dog	Cat				No		1	1			1				Neutral	Somewhat likely	Somewhat likely	Somewhat likely	Somewhat likely	Somewhat likely	Somewhat likely	Somewhat likely	Neutral	Somewhat unlikely	Somewhat unlikely	Somewhat unlikely	Neutral	Somewhat likely	Somewhat likely	Somewhat likely	Somewhat likely	Somewhat unlikely	Neutral	Neutral	Somewhat likely
R_8OrDxw8G0rDlCO3	Yes	Yes	Don't know	2			Cat				Don't know	2			Cat				Don't know		1						1		Somewhat likely	Somewhat likely	Somewhat likely	Neutral	Neutral	Somewhat likely	Somewhat likely	Somewhat likely	Somewhat likely	Somewhat likely	Neutral	Neutral	Neutral	Neutral	Somewhat likely	Somewhat likely	Very likely	Neutral	Somewhat likely	Neutral	Somewhat likely
R_8IcwJNvzVUWcouM	Yes	Yes	Don't know	0	Not appl						Ooit zelf vastgesteld, nl. voor deze diersoort(en):	0	Not appl						No			1							Neutral	Somewhat likely	Somewhat likely	Somewhat likely	Somewhat likely	Very likely	Very likely	Somewhat unlikely	Very unlikely	Somewhat unlikely	Somewhat likely	Somewhat likely	Somewhat unlikely	Neutral	Somewhat unlikely	Somewhat unlikely	Somewhat likely	Somewhat unlikely	Neutral	Somewhat unlikely	Neutral
R_8CIS3aSU2nnwTyN	Yes	Yes	Don't know	0	Not appl						No	0	Not appl						No			1							Somewhat likely	Very likely	Neutral	Neutral	Somewhat likely	Very likely	Somewhat likely	Neutral	Somewhat unlikely	Somewhat unlikely	Neutral	Neutral	Somewhat unlikely	Somewhat unlikely	Somewhat unlikely	Somewhat unlikely	Somewhat likely	Neutral	Neutral	Neutral	Somewhat likely
R_2JtoMDn9sDK8uxL	Yes	No	Don't know	0	Not appl						No	0	Not appl						No			1			1	1			Somewhat likely	Very likely	Very likely	Somewhat likely	Somewhat likely	Somewhat likely	Neutral	Somewhat likely	Somewhat unlikely	Somewhat unlikely	Somewhat likely	Somewhat likely	Very unlikely	Somewhat unlikely	Somewhat likely	Somewhat unlikely	Somewhat likely	Neutral	Very likely	Somewhat likely	Somewhat likely
R_8jr1J3LfGqlIylY	Yes	Yes	Don't know	0	Not appl						No	0	Not appl						No			1	1		1				Somewhat likely	Very likely	Very likely	Somewhat likely	Somewhat likely	Very likely	Very likely	Very likely	Somewhat likely	Somewhat likely	Somewhat likely	Very likely	Somewhat likely	Somewhat likely	Very likely	Very likely	Very likely	Neutral	Somewhat likely	Very likely	Very likely
R_8FpwRNp28y0ldy9	Yes	Yes	No, certainly not	3						Horse	No	1						Horse	No		1								Neutral	Somewhat unlikely	Neutral	Somewhat unlikely	Neutral	Somewhat unlikely	Neutral	Somewhat unlikely	Neutral	Somewhat unlikely	Neutral	Somewhat unlikely	Neutral	Somewhat unlikely	Neutral	Somewhat unlikely	Neutral	Neutral	Somewhat likely	Neutral	Somewhat likely
R_8PPBYO0TxMYWvTj	Yes	Yes	Yes, possibly	0	Not appl						No	1		Dog	Cat				No	1		1	1		1				Somewhat unlikely	Somewhat likely	Somewhat likely	Somewhat unlikely	Neutral	Very likely	Very likely	Neutral	Very unlikely	Very unlikely	Very likely	Very likely	Very unlikely	Somewhat likely	Neutral	Neutral	Somewhat likely	Neutral	Neutral	Neutral	Somewhat likely
R_2sARZ3EJ9SzXb0d	Yes	Yes	Yes, possibly	0	Not appl						No	5		Dog	Cat				No	1		1							Very likely	Somewhat likely	Very likely	Very likely	Very likely	Neutral	Somewhat unlikely	Very likely	Neutral	Neutral	Neutral	Neutral	Somewhat likely	Very likely	Neutral	Neutral	Somewhat likely	Neutral	Neutral	Somewhat likely	Very likely
R_2CN9pj3NSiDK0yz	No	No	Don't know	0	Not appl						No	0	Not appl						No			1	1		1	1			Neutral	Neutral	Somewhat likely	Somewhat unlikely	Somewhat unlikely	Somewhat likely	Neutral	Somewhat likely	Somewhat unlikely	Neutral	Neutral	Somewhat likely	Somewhat unlikely	Neutral	Somewhat likely	Somewhat likely	Neutral	Somewhat unlikely	Somewhat unlikely	Somewhat likely	Neutral
R_84cLs7lneKmfAIX	Yes	Yes	Yes, possibly	0							Don't know	4		Dog		Rodent			No	1	1								Very likely	Very likely	Very likely	Somewhat likely	Somewhat likely	Somewhat likely	Somewhat likely	Somewhat likely	Neutral	Neutral	Somewhat likely	Neutral	Neutral	Neutral	Neutral	Neutral	Somewhat likely	Somewhat likely	Somewhat likely	Somewhat likely	Somewhat likely
R_2dRhLkO5Rl3BCYF	No	Yes	Don't know	0	Not appl						No	2		Dog					No	1	1								Very unlikely	Neutral	Somewhat likely	Very unlikely	Somewhat unlikely	Somewhat likely	Neutral	Neutral	Very unlikely	Very unlikely	Somewhat unlikely	Somewhat likely	Neutral	Very unlikely	Somewhat likely	Somewhat likely	Somewhat unlikely	Very unlikely	Very likely	Somewhat unlikely	Somewhat unlikely
R_8iXCcuuPhbrXOHD	Yes	No	No, certainly not	0	Not appl						No	0	Not appl						No			1	1	1					Somewhat unlikely	Somewhat likely	Somewhat likely	Somewhat unlikely	Somewhat unlikely	Somewhat unlikely	Somewhat likely	Somewhat unlikely	Somewhat unlikely	Somewhat unlikely	Somewhat unlikely	Somewhat likely	Somewhat unlikely	Somewhat likely	Somewhat unlikely	Somewhat unlikely	Somewhat likely	Somewhat likely	Somewhat unlikely	Somewhat unlikely	Somewhat unlikely
R_8rv5nXQv8XdSj2v	Yes	Yes	Yes, possibly	0		Dog	Cat				No	>10		Dog	Cat				No	1		1	1	1	1			1	Very likely	Somewhat likely	Somewhat likely	Very likely	Somewhat likely	Neutral	Neutral	Somewhat likely	Somewhat likely	Very likely	Neutral	Neutral	Somewhat likely	Somewhat unlikely	Somewhat likely	Somewhat likely	Somewhat likely	Somewhat likely	Somewhat unlikely	Neutral	Very likely
R_89es2jzYhzFsYgN	Yes	Yes	Yes, with certainty	0							No	5		Dog				Horse	No	1		1							Neutral	Somewhat likely	Somewhat likely	Somewhat likely	Somewhat likely	Somewhat likely	Somewhat likely	Somewhat likely	Neutral	Neutral	Neutral	Somewhat likely	Neutral	Neutral	Neutral	Neutral	Very likely	Neutral	Neutral	Neutral	Neutral
R_2QEufG1vX2o6oxm	Yes	Yes	Yes, possibly	0	Not appl						Don't know	5		Dog	Cat				No			1		1					Somewhat likely	Neutral	Somewhat likely	Somewhat likely	Somewhat likely	Very likely	Very likely	Very likely	Neutral	Very unlikely	Neutral	Somewhat likely	Neutral	Somewhat likely	Very likely	Very likely	Very likely	Very unlikely	Neutral	Somewhat unlikely	Somewhat likely
R_8oYBG2Y74GwHihY	No	No	No, certainly not	0	Not appl						No	0	Not appl						Don't know			1		1		1			Somewhat likely	Very likely	Very likely	Very likely	Very likely	Very likely	Very likely	Very likely	Neutral	Very likely	Neutral	Very likely	Very likely	Very likely	Very likely	Very likely	Very likely	Somewhat unlikely	Somewhat likely	Very likely	Somewhat unlikely
R_8gIusWZehLBkGUh	No	Yes	Yes, possibly	3		Dog	Cat		Rabbit		No	7		Dog	Cat		Rabbit		No			1	1	1	1				Somewhat unlikely	Somewhat likely	Somewhat unlikely	Somewhat unlikely	Very likely	Somewhat likely	Somewhat unlikely	Neutral	Somewhat unlikely	Very unlikely	Very unlikely	Somewhat unlikely	Somewhat unlikely	Somewhat unlikely	Somewhat unlikely	Somewhat unlikely	Very likely	Somewhat unlikely	Neutral	Somewhat likely	Very likely
R_2LBCPq6Ybwww6hw	Yes	Yes	Don't know	0	Not appl						No	0	Not appl						No			1	1						Somewhat unlikely	Somewhat likely	Very likely	Very likely	Somewhat likely	Very likely	Very likely	Somewhat likely	Neutral	Neutral	Somewhat unlikely	Neutral	Neutral	Neutral	Very likely	Somewhat likely	Very likely	Neutral	Neutral	Neutral	Somewhat likely
R_8kRN1nJWrCkuccF	Yes	Yes	Yes, possibly	0		Dog					No	2		Dog					No	1			1	1	1				Very likely	Somewhat likely	Somewhat likely	Very likely	Somewhat likely	Neutral	Somewhat unlikely	Somewhat likely	Somewhat unlikely	Somewhat unlikely	Somewhat likely	Very likely	Very likely	Very likely	Very likely	Very likely	Very likely	Very likely	Very likely	Neutral	Neutral
R_8jZgrJWfWuIJhQe	Yes	Yes	No, certainly not	0	Not appl							0		Dog					No						1				Somewhat likely	Somewhat likely	Somewhat likely	Neutral	Neutral	Neutral	Very likely	Neutral	Somewhat unlikely	Somewhat unlikely	Somewhat unlikely	Somewhat likely	Neutral	Neutral	Somewhat likely	Somewhat likely	Somewhat likely	Somewhat unlikely	Neutral	Somewhat likely	Somewhat likely
R_8wjKnz2MJz8sNs2	Yes	Yes	No, certainly not	0	Not appl						No	1		Dog					No	1	1	1	1		1				Neutral	Somewhat likely	Somewhat likely	Neutral	Neutral	Very likely	Somewhat likely	Somewhat likely	Somewhat unlikely	Neutral	Very likely	Very likely	Somewhat unlikely	Neutral	Somewhat likely	Somewhat likely	Very likely	Somewhat unlikely	Somewhat likely	Somewhat likely	Neutral
R_2Cmzxfkvv0KOCTn	Yes	Yes	Don't know	0	Not appl						Don't know	1		Dog					No	1		1	1						Somewhat likely	Very likely	Very likely	Somewhat likely	Very likely	Very likely	Very likely	Very likely	Somewhat likely	Very likely	Very likely	Very likely	Very likely	Very likely	Very likely	Very likely	Somewhat likely	Very likely	Very likely	Somewhat likely	Somewhat likely
R_8A6wAwM3Bxnrepj	Yes	Yes	Don't know	0	Not appl						Ooit zelf vastgesteld, nl. voor deze diersoort(en):	0	Not appl						No						1				Neutral	Somewhat likely	Somewhat likely	Somewhat likely	Somewhat likely	Somewhat likely	Somewhat likely	Somewhat likely	Somewhat likely	Somewhat likely	Somewhat likely	Somewhat likely	Somewhat likely	Somewhat likely	Somewhat likely	Somewhat likely	Somewhat likely	Neutral	Neutral	Neutral	Neutral
R_2gcPpSGjuRETcWK	Yes	Yes	Yes, possibly	>10, nl.:		Dog	Cat		Rabbit		Ooit vastgesteld in overleg of samenwerking met andere professie(s) of instantie(s), nl. voor deze diersoort(en):	3		Dog	Cat		Rabbit		No			1	1						Somewhat likely	Somewhat likely	Very likely	Very likely	Very likely	Very likely	Very likely	Very likely	Neutral	Somewhat likely	Somewhat likely	Very likely	Very likely	Somewhat likely	Very likely	Somewhat likely	Somewhat likely	Somewhat likely	Very likely	Very likely	Somewhat likely
R_81utWNyt7Jh4z76	No	No	No, certainly not	0	Not appl						No	0	Not appl						No		1								Neutral	Somewhat likely	Somewhat likely	Somewhat likely	Somewhat likely	Very likely	Very likely	Somewhat likely	Neutral	Neutral	Neutral	Somewhat likely	Neutral	Neutral	Neutral	Neutral	Somewhat likely	Very unlikely	Somewhat unlikely	Neutral	Neutral
R_2VtgxKukf4AmZbz	Yes	Yes	Yes, with certainty	0							No	2		Dog	Cat				No				1	1					Somewhat likely	Very likely	Very likely	Neutral	Neutral	Neutral	Neutral	Neutral	Neutral	Neutral	Neutral	Neutral	Neutral	Neutral	Somewhat likely	Neutral	Somewhat likely	Neutral	Neutral	Neutral	Neutral
R_8QuyqL2HNwt0sL7	Yes	Yes	Yes, possibly	0	Not appl						No	1		Dog	Cat				No			1	1	1	1		1		Somewhat likely	Somewhat likely	Somewhat likely	Very likely	Neutral	Somewhat likely	Very likely	Somewhat likely	Somewhat unlikely	Somewhat unlikely	Somewhat unlikely	Somewhat likely	Somewhat unlikely	Neutral	Somewhat likely	Somewhat likely	Somewhat likely	Neutral	Neutral	Somewhat likely	Neutral
R_8RvWb7h6EklmnhG	Yes	Yes	Yes, possibly	0	Not appl						No	0	Not appl						Yes with network partner such as police								1		Neutral	Somewhat likely	Somewhat likely	Somewhat likely	Somewhat unlikely	Somewhat likely	Neutral	Somewhat unlikely	Very unlikely	Somewhat unlikely	Somewhat unlikely	Somewhat unlikely	Somewhat unlikely	Somewhat unlikely	Somewhat unlikely	Somewhat unlikely	Neutral	Somewhat unlikely	Somewhat unlikely	Somewhat unlikely	Somewhat unlikely
R_20T2Vo7ofeqXcel	Yes	Yes	Yes, possibly	0							No	2		Dog					No	1	1	1		1					Neutral	Somewhat likely	Very likely	Very likely	Neutral	Somewhat likely	Very unlikely	Somewhat likely	Neutral	Neutral	Somewhat likely	Somewhat likely	Neutral	Neutral	Very likely	Somewhat likely	Very likely	Very likely	Somewhat likely	Somewhat likely	Very likely
R_2TI93T3iZC3pNti	Yes	Yes	Don't know	0	Not appl						Don't know	1			Cat				No	1	1						1	1	Somewhat unlikely	Neutral	Somewhat likely	Neutral	Very likely	Somewhat unlikely	Somewhat likely	Somewhat likely	Very unlikely	Somewhat likely	Neutral	Somewhat likely	Somewhat unlikely	Neutral	Somewhat likely	Somewhat unlikely	Neutral	Somewhat unlikely	Somewhat unlikely	Somewhat likely	Somewhat unlikely
R_2rIJw8Lxh94jiRb	Yes	Yes	Yes, possibly	0	Not appl						No	0	Not appl						No			1	1	1				1	Very likely	Very likely	Very likely	Very likely	Very likely	Very likely	Very likely	Very likely	Very likely	Very likely	Very likely	Very likely	Very likely	Very likely	Very likely	Very likely	Very likely	Very likely	Very likely	Very likely	Very likely
R_899g2TIyKC6njfX	Yes	Yes	Yes, possibly	0	Not appl						No	1		Dog	Cat				No			1							Somewhat likely	Neutral	Somewhat likely	Somewhat likely	Neutral	Somewhat likely	Somewhat unlikely	Somewhat likely	Somewhat unlikely	Somewhat unlikely	Somewhat unlikely	Somewhat likely	Somewhat unlikely	Somewhat unlikely	Somewhat likely	Neutral	Neutral	Somewhat unlikely	Somewhat unlikely	Somewhat likely	Somewhat likely
R_8Ed89xorvqN3xe5	Yes	Yes	Don't know	0	Not appl						No	0	Not appl						No			1	1						Somewhat unlikely	Somewhat likely	Somewhat likely	Neutral	Neutral	Somewhat likely	Somewhat unlikely	Somewhat likely	Somewhat unlikely	Somewhat unlikely	Somewhat unlikely	Neutral	Neutral	Neutral	Somewhat likely	Somewhat likely	Somewhat likely	Somewhat likely	Neutral	Somewhat likely	Somewhat likely
R_23JZDfYMx55oc0N	Yes	Yes	Yes, possibly	0	Not appl						Don't know	2		Dog					No	1	1	1							Very unlikely	Very unlikely	Somewhat unlikely	Very unlikely	Very unlikely	Very unlikely	Very unlikely	Very unlikely	Very unlikely	Very unlikely	Very unlikely	Very unlikely	Very unlikely	Neutral	Neutral	Somewhat unlikely	Somewhat likely	Somewhat unlikely	Neutral	Very unlikely	Very unlikely
R_2fHR27eYhqtz7JP	Yes	Yes	Yes, possibly	0	Not appl						No	0			Cat				No			1	1						Somewhat unlikely	Somewhat likely	Somewhat likely	Somewhat likely	Somewhat likely	Very likely	Very likely	Somewhat likely	Very unlikely	Very unlikely	Somewhat unlikely	Somewhat likely	Somewhat unlikely	Very unlikely	Somewhat likely	Somewhat likely	Somewhat likely	Somewhat unlikely	Somewhat unlikely	Somewhat unlikely	Very unlikely
R_2462MKqQmpUfMXv	Yes	Yes	Don't know	1		Dog					Ooit zelf vastgesteld, nl. voor deze diersoort(en):	2		Dog					No			1	1		1				Somewhat likely	Somewhat likely	Somewhat likely	Somewhat likely	Somewhat likely	Very likely	Very likely	Very likely	Somewhat likely	Neutral	Neutral	Somewhat likely	Neutral	Somewhat likely	Somewhat likely	Somewhat likely	Somewhat likely	Neutral	Somewhat likely	Neutral	Somewhat likely
R_2OSDNl1fw7RqL9S	No	No	Don't know	0	Not appl						No	2		Dog					No	1	1	1		1		1			Somewhat unlikely	Very likely	Somewhat unlikely	Somewhat likely	Somewhat unlikely	Very likely	Very likely	Very likely	Very unlikely	Very unlikely	Somewhat likely	Very likely	Somewhat unlikely	Somewhat unlikely	Somewhat unlikely	Somewhat likely	Very likely	Somewhat unlikely	Somewhat unlikely	Somewhat likely	Somewhat unlikely
R_81cvOyZJnMrM5u4	Yes	Yes	Yes, possibly	1		Dog					Ooit zelf vastgesteld, nl. voor deze diersoort(en):	1		Dog					No	1		1	1						Somewhat unlikely	Somewhat likely	Somewhat likely	Somewhat likely	Somewhat likely	Somewhat unlikely	Somewhat unlikely	Somewhat unlikely	Somewhat unlikely	Somewhat unlikely	Somewhat unlikely	Somewhat unlikely	Somewhat likely	Somewhat unlikely	Somewhat unlikely	Somewhat unlikely	Somewhat likely	Somewhat unlikely	Somewhat unlikely	Somewhat unlikely	Very likely
R_2Pu5fyMfxGRNCNv	Yes	Yes	Yes, possibly	3		Dog	Cat				Yes, zie hierboven - ik kom het op Yesarlijkse basis tegen.	6		Dog	Cat				No			1	1	1	1	1			Somewhat unlikely	Somewhat likely	Somewhat likely	Somewhat unlikely	Somewhat unlikely	Somewhat likely	Somewhat likely	Neutral	Very unlikely	Somewhat unlikely	Somewhat unlikely	Somewhat likely	Very unlikely	Very likely	Very likely	Very likely	Very likely	Neutral	Neutral	Somewhat likely	Somewhat likely
R_2gchPxWKUUO5VA7	Yes	No	Don't know	0	Not appl						No	0	Not appl						No	1	1			1		1	1		Neutral	Somewhat likely	Somewhat likely	Somewhat likely	Somewhat likely	Somewhat likely	Somewhat likely	Somewhat likely	Neutral	Somewhat likely	Somewhat likely	Somewhat likely	Somewhat likely	Somewhat likely	Somewhat likely	Somewhat likely	Somewhat likely	Neutral	Somewhat likely	Somewhat likely	Somewhat likely
R_8to6S9Pyy8tjUZP	Yes	Yes	No, certainly not	0	Not appl						Ooit zelf vastgesteld, nl. voor deze diersoort(en):	1		Dog	Cat				No	1	1								Neutral	Somewhat likely	Somewhat unlikely	Somewhat unlikely	Neutral	Very likely	Very likely	Somewhat likely	Very unlikely	Somewhat unlikely	Neutral	Very likely	Neutral	Neutral	Neutral	Somewhat likely	Very likely	Neutral	Somewhat likely	Neutral	Neutral
R_2Y4zpwN1ZBbEp5m	Yes	Yes	Yes, possibly	1		Dog	Cat				Yes, zie hierboven - ik kom het op Yesarlijkse basis tegen.	2		Dog	Cat				No	1		1	1						Somewhat likely	Very likely	Very likely	Somewhat likely	Somewhat likely	Neutral	Neutral	Neutral	Somewhat unlikely	Somewhat unlikely	Somewhat likely	Neutral	Somewhat likely	Somewhat likely	Somewhat likely	Somewhat likely	Neutral	Somewhat unlikely	Neutral	Somewhat unlikely	Somewhat likely
R_2usntc26LljqfLy	Yes	Yes	Yes, possibly	0			Cat		Rabbit		No	4		Dog	Cat		Rabbit		No					1					Somewhat likely	Very likely	Somewhat unlikely	Somewhat unlikely	Very likely	Very unlikely	Somewhat unlikely	Very likely	Somewhat likely	Very unlikely	Somewhat likely	Very unlikely	Somewhat likely	Somewhat likely	Very likely	Somewhat likely	Very likely	Somewhat unlikely	Somewhat unlikely	Very likely	Very likely
R_2rRNYFG69jcKCQN	Yes	Yes	Yes, possibly	0								1		Dog					No			1	1		1				Somewhat likely	Somewhat likely	Somewhat likely	Very likely	Somewhat likely	Very likely	Very likely	Very likely	Somewhat unlikely	Somewhat unlikely	Somewhat likely	Somewhat likely	Somewhat unlikely	Neutral	Very likely	Very likely	Very likely	Somewhat unlikely	Somewhat unlikely	Somewhat unlikely	Somewhat unlikely
R_2jBLwHpmmj7ukyA	Yes	Yes	Yes, possibly	0	Not appl						No	1		Dog					No		1	1				1	1		Neutral	Somewhat likely	Somewhat likely	Neutral	Somewhat likely	Somewhat likely	Somewhat likely	Neutral	Somewhat unlikely	Somewhat unlikely	Neutral	Somewhat likely	Neutral	Neutral	Neutral	Neutral	Neutral	Somewhat unlikely	Neutral	Somewhat likely	Somewhat likely
R_22QLoufvIGxbSoI	Yes	Yes	Yes, possibly	0	Not appl						Don't know	1		Dog					No										Somewhat likely	Somewhat likely	Somewhat likely	Somewhat likely	Somewhat likely	Somewhat likely	Somewhat unlikely	Neutral	Neutral	Somewhat unlikely	Neutral	Neutral	Somewhat likely	Somewhat likely	Somewhat likely	Somewhat likely	Neutral	Neutral	Neutral	Neutral	Very likely
R_8eV3hCHcMap6FDi	Yes	Yes	Yes, possibly	0	Not appl						No	4		Dog					No	1	1	1	1	1		1			Somewhat unlikely	Very likely	Very likely	Very likely	Neutral	Neutral	Neutral	Somewhat likely	Somewhat unlikely	Somewhat unlikely	Very likely	Somewhat likely	Very unlikely	Neutral	Very likely	Very likely	Very likely	Very likely	Very likely	Very likely	Somewhat likely
R_8K4ZwkfxV90Lk8F	Yes	Yes	Yes, possibly	0	Not appl						No	1		Dog					No	1		1							Neutral	Neutral	Neutral	Very likely	Very likely	Somewhat likely	Somewhat unlikely	Somewhat unlikely	Somewhat unlikely	Somewhat likely	Neutral	Somewhat likely	Neutral	Somewhat likely	Very likely	Very likely	Somewhat likely	Somewhat unlikely	Very unlikely	Somewhat unlikely	Somewhat likely
R_2RkbUoLK47cSLHX	Yes	Don't know	Yes, possibly	0		Dog	Cat				No	6		Dog	Cat		Rabbit		No	1			1			1			Somewhat likely	Somewhat likely	Somewhat likely	Somewhat likely	Somewhat likely	Somewhat likely	Somewhat likely	Very likely	Neutral	Neutral	Somewhat likely	Somewhat likely	Neutral	Somewhat likely	Somewhat likely	Somewhat likely	Neutral	Neutral	Somewhat likely	Somewhat likely	Very likely
R_8ndacYeszaGamzKX	Yes	Yes	No, certainly not	0	Not appl						No	0	Not appl						No			1	1		1				Neutral	Somewhat likely	Neutral	Somewhat likely	Very likely	Very likely	Neutral	Somewhat likely	Somewhat unlikely	Somewhat unlikely	Neutral	Somewhat likely	Neutral	Somewhat likely	Somewhat likely	Somewhat likely	Somewhat likely	Neutral	Somewhat likely	Somewhat likely	Neutral
R_2WISMZG08H5UOeR	Yes	Yes	Don't know	0	Not appl						No	0	Not appl						No				1	1					Neutral	Very likely	Very likely	Somewhat likely	Somewhat unlikely	Somewhat unlikely	Somewhat unlikely	Somewhat likely	Neutral	Very unlikely	Neutral	Neutral	Somewhat likely	Somewhat likely	Very likely	Very likely	Neutral	Somewhat likely	Neutral	Somewhat unlikely	Very likely
R_2QKCLPb9MD1y1vq	Yes	Yes	Don't know	0	Not appl						Ooit vastgesteld in overleg of samenwerking met andere professie(s) of instantie(s), nl. voor deze diersoort(en):	2		Dog	Cat	Rodent			Yes with network partner such as police	1					1				Somewhat likely	Somewhat likely	Very likely	Somewhat likely	Somewhat likely	Somewhat likely	Somewhat likely	Somewhat likely	Neutral	Neutral	Somewhat likely	Somewhat likely	Neutral	Neutral	Somewhat likely	Somewhat likely	Very likely	Neutral	Neutral	Somewhat likely	Somewhat likely
R_2wCObl5WVIJJ7SV	Yes	Yes	Yes, possibly	0	Not appl						No	1						Horse	No			1	1	1		1			Somewhat unlikely	Somewhat likely	Somewhat likely	Somewhat unlikely	Somewhat unlikely	Somewhat likely	Somewhat likely	Very unlikely	Somewhat unlikely	Very unlikely	Neutral	Somewhat likely	Somewhat likely	Somewhat likely	Somewhat likely	Somewhat unlikely	Somewhat likely	Somewhat unlikely	Somewhat likely	Somewhat likely	Neutral
R_2OlQBRpXitbPX8C	Yes	Yes	Yes, with certainty	0		Dog					Ooit zelf vastgesteld en ooit vastgesteld in overleg of samenwerking met andere professie(s) of instantie(s), nl. voor deze diersoort(en):	1		Dog					Yes, zelfstandig	1			1	1	1			1	Very likely	Very likely	Very likely	Somewhat likely	Somewhat likely	Somewhat likely	Very likely	Very likely	Neutral	Very likely	Somewhat likely	Very likely	Somewhat likely	Somewhat likely	Very likely	Very likely	Very likely	Somewhat likely	Somewhat likely	Somewhat likely	Very likely
R_2IiSx9okVwNJl1x	Yes	Yes	Yes, possibly	0	Not appl						No	2		Dog	Cat				No	1		1	1						Neutral	Somewhat likely	Somewhat likely	Somewhat likely	Somewhat likely	Very likely	Somewhat likely	Somewhat likely	Somewhat unlikely	Somewhat unlikely	Somewhat likely	Neutral	Somewhat unlikely	Somewhat unlikely	Neutral	Neutral	Somewhat likely	Somewhat unlikely	Somewhat likely	Somewhat unlikely	Somewhat likely
R_2stxHbm9VCnIMMx	Yes	Yes	Don't know	0	Not appl						No	0	Not appl						No			1	1		1				Somewhat likely	Somewhat likely	Somewhat likely	Somewhat likely	Very likely	Very likely	Somewhat likely	Somewhat unlikely	Somewhat unlikely	Somewhat unlikely	Somewhat likely	Very likely	Neutral	Somewhat likely	Somewhat unlikely	Neutral	Very likely	Somewhat likely	Somewhat unlikely	Somewhat likely	Somewhat likely
R_8MhCat4OK26rLiu	Yes	No	Don't know	0	Not appl						No	0	Not appl						No			1	1						Somewhat unlikely	Somewhat likely	Somewhat likely	Neutral	Somewhat likely	Somewhat likely	Somewhat likely	Neutral	Somewhat unlikely	Somewhat unlikely	Somewhat likely	Somewhat likely	Neutral	Somewhat likely	Somewhat likely	Somewhat likely	Somewhat likely	Somewhat likely	Somewhat likely	Somewhat likely	Neutral
R_2w0wtDOxuC9IzYd	Yes	Yes	No, certainly not	0	Not appl						No	0	Not appl						No										Very likely	Very likely	Very likely	Very likely	Very likely	Somewhat likely	Somewhat likely	Somewhat likely	Somewhat likely	Somewhat likely	Very likely	Very likely	Somewhat likely	Somewhat unlikely	Neutral	Somewhat unlikely	Somewhat likely	Very unlikely	Very unlikely	Somewhat likely	Somewhat likely
R_8R54iBG8wkXcw0x	Yes	Yes	Yes, possibly	1		Dog					Ooit zelf vastgesteld, nl. voor deze diersoort(en):	0	Not appl						No			1							Neutral	Neutral	Somewhat likely	Somewhat likely	Neutral	Somewhat likely	Neutral	Somewhat likely	Neutral	Somewhat likely	Somewhat likely	Somewhat likely	Neutral	Somewhat likely	Neutral	Neutral	Somewhat likely	Neutral	Neutral	Neutral	Somewhat likely
R_2DCZJHl722m6EVP	Yes	Yes	Yes, possibly	0	Not appl						No	1			Cat				No	1									Somewhat unlikely	Somewhat likely	Somewhat likely	Somewhat unlikely	Somewhat unlikely	Very likely	Somewhat likely	Somewhat likely	Very unlikely	Somewhat unlikely	Somewhat unlikely	Somewhat likely	Very unlikely	Somewhat unlikely	Somewhat unlikely	Somewhat unlikely	Somewhat likely	Somewhat unlikely	Somewhat unlikely	Somewhat unlikely	Neutral
R_2Y0W9NJLHyPKdQ5	Yes	No	Don't know	0							No	5			Cat				No	1		1	1	1		1			Somewhat likely	Somewhat likely	Very likely	Somewhat likely	Somewhat likely	Very likely	Very likely	Very likely	Neutral	Somewhat unlikely	Neutral	Somewhat unlikely	Neutral	Somewhat likely	Very likely	Very likely	Somewhat likely	Neutral	Somewhat likely	Neutral	Somewhat likely
R_24Dh0NLnJUfC6I8	Yes	Yes	Yes, possibly	0	Not appl						No	1		Dog	Cat				No	1			1		1			1	Very likely	Very likely	Very likely	Very likely	Very likely	Very likely	Very likely	Neutral	Somewhat unlikely	Somewhat unlikely	Somewhat likely	Somewhat likely	Somewhat unlikely	Neutral	Very likely	Very likely	Somewhat likely	Very unlikely	Very unlikely	Somewhat likely	Very likely
[truncated: 19 more columns]
